# Supplementary material for: Mycobacterium Transcriptional Factor BlaI Regulates Cell Division and Growth and Potentiates β-Lactam Antibiotic Efficacy Against Mycobacteria
Source: Microorganisms. 2025 Sep 25;13(10):2245. doi: 10.3390/microorganisms13102245 (PMC12565901; doi:10.3390/microorganisms13102245)
Supplement: Supplementary file 1 [file microorganisms-13-02245-s001.zip]

Archive with 1 entries (1 files):
- microorganisms-3749036-supplementary.pdf
